# Supplementary material for: Gastrin-Releasing Peptide Receptors Stimulate MAPK-Mediated Growth of Lung Cancer Cells by Transactivating HER4 in a Neuregulin-1, MAP Kinase-Dependent Manner Requiring Activation of the ROS-System
Source: Biology (Basel). 2025 Sep 9;14(9):1225. doi: 10.3390/biology14091225 (PMC12467189; doi:10.3390/biology14091225)
Supplement: Supplementary file 1 [file biology-14-01225-s001.zip]

Archive with 1 entries (1 files):
- biology-3789968-supplementary.pdf
